# Supplementary material for: Simultaneous Electrochemical Detection of Dopamine and Tryptophan Using 3D Goethite–Spongin Composites
Source: Biomimetics (Basel). 2024 Jun 14;9(6):357. doi: 10.3390/biomimetics9060357 (PMC11202307; doi:10.3390/biomimetics9060357)
Supplement: Supplementary file 1 [file biomimetics-09-00357-s001.zip]

Archive with 1 entries (1 files):
- biomimetics-2997256-SI.pdf
